# Supplementary material for: Enzymatic Glycosylation of 4′-Hydroxychalcones: Expanding the Scope of Nature’s Catalytic Potential
Source: Int J Mol Sci. 2024 Oct 25;25(21):11482. doi: 10.3390/ijms252111482 (PMC11546794; doi:10.3390/ijms252111482)
Supplement: Supplementary file 1 [file ijms-25-11482-s001.zip]

Archive with 1 entries (1 files):
- ijms-3223190-supplementary.pdf
